# Supplementary material for: AnGeLi: A Tool for the Analysis of Gene Lists from Fission Yeast
Source: Front Genet. 2015 Nov 16;6:330. doi: 10.3389/fgene.2015.00330 (PMC4644808; doi:10.3389/fgene.2015.00330)
Supplement: Supplementary file 1 [file Tables_S1-5.XLSX]

## Sheet: Table S1
Table S1. Summary of features and source included in AnGeLi database
Source	Number of Feature in AnGeLi	Features Type	Feature Description	Feature Names
Lemieux et al., 2011	2	Binary	Targets of RNA-binding proteins	Inducedin pab2 mutant splicing efficieny;Induced Pab2 mutant exon intron signal
Chen et al., 2003	9	Binary	Stress-response genes	Atf1 activated;Atf1 repressed;Cadmium specific;Core Environmental Stress Response induced;Core Environmental Stress Response repressed;H2O2 specific genes;Heat shock specific genes;Sorbitol specific genes;Sty1 but not Atf1 activated genes
Chen et al., 2008	14	Binary	Stress-response genes	Core Oxidative Stress Response;Oxidative Stess Cluster 10;Oxidative Stess Cluster 11;Oxidative Stess Cluster 1;Oxidative Stess Cluster 2;Oxidative Stess Cluster 3;Oxidative Stess Cluster 4;Oxidative Stess Cluster 6;Oxidative Stess Cluster 7;Oxidative Stess Cluster 8;Oxidative Stess Cluster 9;Pap1 and Prr1 dependent genes;Pap1 but not Prr1 dependent genes;Pmk1 dependent genes
De Groot et al., 2003	1	Binary	GPI-anchored cell-surface proteins	GPI anchor surface protei
Harris et al., 2013	2682	Binary	Phenotypes (FYPO)	NA
Ashburner et al., 2000	5603	Binary	GO Biological Process (3529), Cellular Component (797) and Mulecular Function (1277)	NA
Bitton et al., 2014	2	Binary	Genes identified in genome-wide splicing assays	Induced Dbr1 deletion;Repressed Dbr1 deletion
Marguerat et al., 2006	1	Binary	Cell cycle-regulated genes	Cell cycle periodically expressed
Mata et al., 2002	6	Binary	Meiotic genes	Early meiotic genes;Late meiotic genes;Middle meiotic genes;Nitrogen depletion continuous meiotic genes;Nitrogen depletion delayed meiotic genes;Nitrogen depletion total meiotic genes
Mata et al., 2006	1	Binary	Ste11-targets	Ste11-targets
Mata et al., 2007	1	Binary	Atf31-targets	Atf31-targets
Matsuyama et al., 2006	39	Binary	Localization	Ambiguous structure;Cytoplasmic dots at cell;Cytoplasmic dots at cell tip and septum;Cytoplasmic dots at periphery;Cytoplasmic dots at septum;Cytoplasmic dots;Cytoplasmic microtubules;Cytosol>nucleus;Cytosol;Cytosol=nucleus;ER;Filamentous structure;Golgi;Microtubules;Mitochondrion;No apparent signal;Not determined;Nuclear dots;Nuclear envelope;Nucleolus>cytosol;Nucleolus>>nucleus;Nucleolus>nucleu…
Pancaldi et al., 2010	3	Binary	Gene lists from defined hhousekeeping genes	Highly expressed genes;HouseKeeping genes;Lowly expressed
Sideri et a.l, 2014	3	Binary	Genes involved in lifespan and growth	Long lived mutants;Rapidly proliferating mutants;Slowly proliferating mutants
Finn et al., 2014	1130	Binary	Pfam protein domains	NA
McDowall et al., 2015	19	Binary	Various features	Intron-containing genes;Intron-less genes;tRNA;protein_coding;ncRNA;pseudogene;rRNA;snoRNA;snRNA;Chromosome 1;Chromosome 2;Chromosome 3;Mitochondria;Homo sapiens orthologs;S.cerevisiae orthologs;Top 10% longest transcripts;Top 20% longest transcripts;Top 10% shortest transcripts;Top 20% shortest transcripts
Bitton et al., 2011	4	Binary	Differences between haploid and diploid transcriptomes	Induced pat1.114 mutant;Induced diploid cells;Repressed pat1.114 mutant;Repressed diploid cells
Rustici et al., 2004	8	Binary	Cell cycle-regulated genes	Ace2 targets;Best periodic genes;Cdc10 targets;Cell Cycle Cluster 1;Cell Cycle Cluster 2;Cell Cycle Cluster 3;Cell Cycle Cluster 4;Sep1 targets
Hasan et al., 2014	32	Binary	Targets of RNA-binding proteins	RNA binding proteins;Scw1 RNA targets;Zfs1 RNA targets;Red1 RNA targets;Zfs1 and Scw1 RNA targets;Induced Amo1 mutant;Induced cig2 mutant;Induced csx1 mutant;Induced erl1 mutant;Induced mug187 mutant;Induced pan3 mutant;Induced rnc1 mutant;Induced red1 mutant;Induced scw1 mutant;Induced set1 mutant;Induced SPAC17H9 04c mutant;Induced SPBC56F2 08c mutant;Induced spt6 mutant;Induced usp102 mutant;I…
Rallis et al., 2014	3	Binary	Mutants sensitive or resistant to caffeine/rapamycine	Caffeine sensitive mutants;Caffeine and Rapamycin resistant mutants;Caffeine resistant mutants
Tanay et al., 2005	11	Binary	Regulatory modules	Amino acid metabolism module;Atf1 module;Meiosis sporulation module;Reproduction module;Respiration module;Ribosomal protein module 2;Ribosomal protein module Homol D E;S phase module;Sporulation module;Stress module 2;Stress modul
Tanny et al ., 2007	2	Binary	Genes regulated in chromatin mutants	htb1 brl1 brl2 set1 mutant induced;htb1 brl1 brl2 set1 mutant repressed
Rallis et al., 2013	2	Binary	Genes regulated in response to caffeine & rapamycine	Caffeine and Rapamycin induced;Caffeine and Rapamycin repressed
Bitton et a.l, 2015	1	Binary	Genes identified in genome-wide splicing assays	Genes with frequent exon-skipping events
Lackner et al., 2007	6	Metric	Various features	mRNA level (WT);Relative Pol II occupancy;Ribosome occupancy (%);Ribosomal density (rb/kb);Poly(A) tail length;AugCAI
Christiano et al., 2014	1	Metric	Protein half-life	Protein Half Life (minutes)
McDowall et al., 2015	35	Metric	Various features	Molecular weight (kDa);Isoelectric point (predicted pH);Charge;Number of amino acids;Glycine;Alanine;Leucine;Methionine;Phenylalanine;Tryptophan;Lysine;Glutamine;Glutamic acid;Serine;Proline;Valine;Isoleucine;Cysteine;Tyrosine;Histidine;Arginine;Asparagine;Aspartic acid;Threonine;Nitrogen content;Sulphur content;Number of introns;Average intron length;Length of first intron;GC contents of first i…
Prilusky et al., 2005	1	Metric	Protein fold-index	Fold Index
Marguerat et a.l, 2012	4	Metric	Cellular transcript and protein copy numbers	mRNA copies per proliferating cell;mRNA copies per quiescent cell;Protein copies per proliferating cell;Protein copies per quiescent cell
Hasan et al., 2014	1	Metric	Transcript half-life data	mRNA stabilities
Jeffares et al., 2015	1	Metric	Genetic diversity among wild S. pombe strains	Genetic diversity (pi) among non-clonal strains
Breitkreutz et al., 2008	4	Pairwise	Physical and genetic interactions	Genetic interaction S. cerevisiae translated to S. pombe;Physical interaction S. cerevisiae translated to S. pombe;Genetic interaction S. pombe;Physical interaction S. pombe
Total Features:	9632

## Sheet: Table S2
Table S2. List of 100 genes used for comparative analysis between AnGeLi, GeneCodis and GO Term Finder
The list contained 50 published cell cylce genes (Rustici et al, 2004) and 50 random gene accesssions
Gene names
SPAC644.10
SPAC3G9.04
SPBC13E7.04
SPBC660.12c
SPAC1F12.07
SPCC338.10c
SPBP23A10.02
SPBC3H7.07c
SPAC977.04
SPAC222.07c
SPCC794.03
SPAC11D3.07c
SPCC576.10c
SPCC1020.10
SPAC56E4.03
SPBC146.06c
SPBC887.03c
SPAC25B8.05
SPAC7D4.08
SPBPB2B2.10c
SPCC553.12c
SPAC1851.03
SPAC19B12.03
SPCC13B11.02c
SPCC1235.06
SPAC644.12
SPAC1687.14c
SPCC162.11c
SPBC21B10.04c
SPCC191.08
SPBC1685.06
SPCC576.09
SPBP8B7.02
SPAC29E6.06c
SPBC8D2.01
SPAC4D7.02c
SPAC186.03
SPBC543.06c
SPAC17G8.03c
SPAC24B11.11c
SPBC1271.15c
SPBC31F10.07
SPCC5E4.07
SPAC32A11.01
SPAC13F5.06c
SPBC2A9.07c
SPAC1F8.02c
SPAC12B10.13
SPAC17A5.14
SPAC16E8.18
SPAC6F12.12
SPAPYUG7.03c
SPAC824.04
SPAPB1E7.04c
SPAC14C4.09
SPAC144.14
SPAPJ760.03c
SPAC821.09
SPAC2E1P5.03
SPAC19G12.16c
SPBC1709.12
SPBC3E7.12c
SPAC15A10.10
SPBC651.04
SPBC1289.01c
SPBC14C8.01c
SPBC4F6.12
SPBC12D12.02c
SPBC31F10.17c
SPCC645.06c
SPCC18.01c
SPCC1322.10
SPAC17H9.19c
SPAPB2B4.03
SPAC644.05c
SPAC694.06c
SPAC17H9.18c
SPAC1F7.05
SPAP14E8.02
SPAC3H5.06c
SPBC660.14
SPBC14C8.07c
SPBC428.18
SPBC21B10.13c
SPBC1306.01c
SPBC660.13c
SPBC2F12.11c
SPCC338.17c
SPCC553.07c
SPCC290.04
SPAC821.08c
SPAC3F10.15c
SPAC1705.03c
SPAC20G8.05c
SPAC6G10.12c
SPAC1006.08
SPAC4A8.05c
SPAC19B12.02c
SPAC23C4.13
SPAC23C11.16

## Sheet: Table S3
Table S3. GO Biological Process enrichment analysis of test gene list using AnGeLi
The list contained 50 published cell cylce genes and 50 random protein coding accesssions (Table S2)
FDR <0.01; background: genes with GO terms; Biological Process category searched to enable comparison to GO:TermFinder (Boyle et al,2004) (see Table S4)
Category_Name	External_ID	GeneSet_Name	over_represented/under_represented	List_Frequency	Background_Frequency	Corrected_pvalue	Genes_In_Common/Interacting_Gene_Pair
GO Biological Process	GO:1903047	mitotic cell cycle process	Enriched	29 (29/100)	8.48845867460908 (456/5372)	5.36e-06	SPAC20G8.05C;SPAC6F12.12;SPBC2A9.07C;SPBC4F6.12;SPAC17G8.03C;SPCC338.17C;SPCC576.10C;SPAC3H5.06C;SPBP8B7.02;SPBC660.13C;SPAC4A8.05C;SPCC645.06C;SPAC24B11.11C;SPBC14C8.07C;SPCC553.07C;SPAC1006.08;SPAPYUG7.03C;SPBC660.14;SPAC694.06C;SPAC23C11.16;SPBC428.18;SPCC290.04;SPBC12D12.02C;SPAC821.08C;SPBC14C8.01C;SPBC21B10.13C;SPBC1289.01C;SPAPB2B4.03;SPBC2F12.11C
GO Biological Process	GO:0000278	mitotic cell cycle	Enriched	29 (29/100)	8.76768428890544 (471/5372)	5.73e-06	SPAC20G8.05C;SPAC6F12.12;SPBC2A9.07C;SPBC4F6.12;SPAC4A8.05C;SPAC821.08C;SPBC428.18;SPBC14C8.01C;SPCC645.06C;SPCC290.04;SPAC24B11.11C;SPAC17G8.03C;SPCC338.17C;SPBC14C8.07C;SPBC21B10.13C;SPCC553.07C;SPBC1289.01C;SPCC576.10C;SPAPB2B4.03;SPAC1006.08;SPAC3H5.06C;SPBP8B7.02;SPAPYUG7.03C;SPBC2F12.11C;SPBC660.14;SPAC694.06C;SPBC12D12.02C;SPAC23C11.16;SPBC660.13C
GO Biological Process	GO:0022402	cell cycle process	Enriched	31 (31/100)	11.3179448994788 (608/5372)	8.73e-05	SPAC20G8.05C;SPAC6F12.12;SPBC2A9.07C;SPBC4F6.12;SPAC17G8.03C;SPCC338.17C;SPCC576.10C;SPAC3H5.06C;SPBP8B7.02;SPBC660.13C;SPAC222.07C;SPAC4A8.05C;SPCC645.06C;SPAC24B11.11C;SPBC14C8.07C;SPCC553.07C;SPAC1006.08;SPAPYUG7.03C;SPBC660.14;SPAC694.06C;SPAC23C11.16;SPBC428.18;SPCC290.04;SPBC12D12.02C;SPAC821.08C;SPBC14C8.01C;SPBC21B10.13C;SPBC1289.01C;SPAPB2B4.03;SPAC17H9.19C;SPBC2F12.11C
GO Biological Process	GO:0007049	cell cycle	Enriched	32 (32/100)	12.6396128071482 (679/5372)	0.000239357	SPAC20G8.05C;SPAC6F12.12;SPBC2A9.07C;SPBC4F6.12;SPBC428.18;SPCC290.04;SPAC15A10.10;SPAC17G8.03C;SPCC338.17C;SPCC576.10C;SPAC3H5.06C;SPBP8B7.02;SPBC12D12.02C;SPBC660.13C;SPAC222.07C;SPAC821.08C;SPAC4A8.05C;SPBC14C8.01C;SPCC645.06C;SPAC24B11.11C;SPBC14C8.07C;SPBC21B10.13C;SPCC553.07C;SPBC1289.01C;SPAC1006.08;SPAPB2B4.03;SPAC17H9.19C;SPAPYUG7.03C;SPBC2F12.11C;SPAC694.06C;SPBC660.14;SPAC23C11.16
GO Biological Process	GO:0051301	cell division	Enriched	17 (17/100)	4.07669396872673 (219/5372)	0.00029563	SPAC20G8.05C;SPAC6F12.12;SPBC4F6.12;SPAC13F5.06C;SPCC576.10C;SPAC821.09;SPBP8B7.02;SPAC4A8.05C;SPCC645.06C;SPAC24B11.11C;SPAC1006.08;SPAPYUG7.03C;SPAC23C11.16;SPAC14C4.09;SPAC821.08C;SPBC14C8.01C;SPBC1289.01C
GO Biological Process	GO:0007346	regulation of mitotic cell cycle	Enriched	17 (17/100)	4.43037974683544 (238/5372)	0.000800898	SPAC6F12.12;SPBC2A9.07C;SPBC4F6.12;SPBC428.18;SPCC576.10C;SPBP8B7.02;SPAC821.08C;SPBC14C8.01C;SPCC645.06C;SPAC24B11.11C;SPBC14C8.07C;SPCC553.07C;SPAPB2B4.03;SPAC1006.08;SPBC660.14;SPAC694.06C;SPAC23C11.16
GO Biological Process	GO:0000281	mitotic cytokinesis	Enriched	11 (11/100)	2.14072970960536 (115/5372)	0.0022457	SPAC20G8.05C;SPAC6F12.12;SPBC4F6.12;SPAC4A8.05C;SPCC645.06C;SPAC24B11.11C;SPBC1289.01C;SPAC1006.08;SPBP8B7.02;SPAPYUG7.03C;SPAC23C11.16
GO Biological Process	GO:0000910	cytokinesis	Enriched	11 (11/100)	2.14072970960536 (115/5372)	0.0022457	SPAC20G8.05C;SPAC6F12.12;SPBC4F6.12;SPAC4A8.05C;SPCC645.06C;SPAC24B11.11C;SPBC1289.01C;SPAC1006.08;SPBP8B7.02;SPAPYUG7.03C;SPAC23C11.16
GO Biological Process	GO:0005976	polysaccharide metabolic process	Enriched	9 (9/100)	1.34028294862249 (72/5372)	0.0022457	SPAC19B12.03;SPAPB1E7.04C;SPCC645.06C;SPAC19B12.02C;SPBC3E7.12C;SPBC1289.01C;SPAC821.09;SPAC14C4.09;SPCC18.01C
GO Biological Process	GO:0010564	regulation of cell cycle process	Enriched	16 (16/100)	4.46760982874162 (240/5372)	0.0022457	SPAC6F12.12;SPBC2A9.07C;SPBC4F6.12;SPCC576.10C;SPBP8B7.02;SPCC645.06C;SPAC24B11.11C;SPBC14C8.07C;SPAC1006.08;SPBC660.14;SPAC694.06C;SPAC23C11.16;SPBC428.18;SPAC821.08C;SPBC14C8.01C;SPAPB2B4.03
GO Biological Process	GO:0051726	regulation of cell cycle	Enriched	18 (18/100)	5.54728220402085 (298/5372)	0.0022457	SPAC6F12.12;SPBC2A9.07C;SPBC4F6.12;SPCC576.10C;SPBP8B7.02;SPAC222.07C;SPCC645.06C;SPAC24B11.11C;SPBC14C8.07C;SPCC553.07C;SPAC1006.08;SPBC660.14;SPAC694.06C;SPAC23C11.16;SPBC428.18;SPAC821.08C;SPBC14C8.01C;SPAPB2B4.03
GO Biological Process	GO:0061640	cytoskeleton-dependent cytokinesis	Enriched	11 (11/100)	2.14072970960536 (115/5372)	0.0022457	SPAC20G8.05C;SPAC6F12.12;SPBC4F6.12;SPBP8B7.02;SPAC4A8.05C;SPCC645.06C;SPAC24B11.11C;SPAC1006.08;SPAPYUG7.03C;SPAC23C11.16;SPBC1289.01C
GO Biological Process	GO:0044036	cell wall macromolecule metabolic process	Enriched	7 (7/100)	0.800446760982874 (43/5372)	0.00302979	SPAC19B12.02C;SPAC821.09;SPAC19B12.03;SPCC645.06C;SPBC3E7.12C;SPAPB1E7.04C;SPBC1289.01C
GO Biological Process	GO:0071966	fungal-type cell wall polysaccharide metabolic process	Enriched	6 (6/100)	0.539836187639613 (29/5372)	0.00302979	SPAC19B12.02C;SPAC19B12.03;SPCC645.06C;SPBC3E7.12C;SPAPB1E7.04C;SPBC1289.01C
GO Biological Process	GO:0010383	cell wall polysaccharide metabolic process	Enriched	6 (6/100)	0.558451228592703 (30/5372)	0.00348189	SPAC19B12.02C;SPAC19B12.03;SPCC645.06C;SPBC3E7.12C;SPAPB1E7.04C;SPBC1289.01C
GO Biological Process	GO:0032506	cytokinetic process	Enriched	9 (9/100)	1.63812360387193 (88/5372)	0.00655883	SPAC20G8.05C;SPAC6F12.12;SPBC4F6.12;SPAC4A8.05C;SPCC645.06C;SPAC24B11.11C;SPAC1006.08;SPAC23C11.16;SPBC1289.01C
GO Biological Process	GO:1902410	mitotic cytokinetic process	Enriched	9 (9/100)	1.63812360387193 (88/5372)	0.00655883	SPAC20G8.05C;SPAC6F12.12;SPBC4F6.12;SPAC4A8.05C;SPCC645.06C;SPAC24B11.11C;SPAC1006.08;SPAC23C11.16;SPBC1289.01C

## Sheet: Table S4
Table S4. GO Biological Process enrichment analysis of test gene list using GO Term Finder
The list contained 50 published cell cylce genes and 50 random protein coding accesssions (Table S2)
FDR <0.01; background: genes with GO terms; Biological Process category searched to compare with AnGeLi (see Table S3)
GOID	TERM	CORRECTED_PVALUE	UNCORRECTED_PVALUE	NUM_LIST_ANNOTATIONS	LIST_SIZE	TOTAL_NUM_ANNOTATIONS	POPULATION_SIZE	FDR_RATE	EXPECTED_FALSE_POSITIVES	ANNOTATED_GENES
GO:1903047	mitotic cell cycle process	-	6.11e-09	28	100	454	5382	0	0	SPAC694.06c, SPAC6F12.12, SPBC21B10.13c, SPAC3H5.06c, SPAPYUG7.03c, SPBC428.18, SPBC4F6.12, SPAC20G8.05c, SPBC12D12.02c, SPAC24B11.11c, SPCC290.04, SPBC2F12.11c, SPAC17G8.03c, SPBC2A9.07c, SPAC1006.08, SPAPB2B4.03, SPBC660.13c, SPBC1289.01c, SPBC14C8.01c, SPAC4A8.05c, SPBP8B7.02, SPAC821.08c, SPCC576.10c, SPBC660.14, SPAC23C11.16, SPCC338.17c, SPBC14C8.07c, SPCC553.07c
GO:0000278	mitotic cell cycle	-	7.08e-09	28	100	457	5382	0	0	SPAC694.06c, SPAC6F12.12, SPBC21B10.13c, SPAC3H5.06c, SPAPYUG7.03c, SPBC428.18, SPBC4F6.12, SPAC20G8.05c, SPBC12D12.02c, SPAC24B11.11c, SPCC290.04, SPBC2F12.11c, SPAC17G8.03c, SPBC2A9.07c, SPAC1006.08, SPAPB2B4.03, SPBC660.13c, SPBC1289.01c, SPBC14C8.01c, SPAC4A8.05c, SPBP8B7.02, SPAC821.08c, SPCC576.10c, SPBC660.14, SPAC23C11.16, SPCC338.17c, SPBC14C8.07c, SPCC553.07c
GO:0022402	cell cycle process	-	9.64e-08	31	100	616	5382	0	0	SPAC694.06c, SPAC6F12.12, SPAC17H9.19c, SPBC21B10.13c, SPAC3H5.06c, SPAPYUG7.03c, SPBC428.18, SPBC4F6.12, SPAC20G8.05c, SPBC12D12.02c, SPAC24B11.11c, SPCC290.04, SPBC2F12.11c, SPCC645.06c, SPAC17G8.03c, SPBC2A9.07c, SPAC1006.08, SPAC222.07c, SPAPB2B4.03, SPBC660.13c, SPBC1289.01c, SPBC14C8.01c, SPAC4A8.05c, SPBP8B7.02, SPAC821.08c, SPCC576.10c, SPBC660.14, SPAC23C11.16, SPCC338.17c, SPBC14C8.07c,…
GO:0051301	cell division	-	1.04e-07	18	100	224	5382	0	0	SPAC6F12.12, SPAPYUG7.03c, SPBC4F6.12, SPAC20G8.05c, SPAC24B11.11c, SPCC645.06c, SPAPB2B4.03, SPAC1006.08, SPBC1289.01c, SPBC14C8.01c, SPAC821.09, SPAC4A8.05c, SPBP8B7.02, SPAC13F5.06c, SPCC576.10c, SPAC821.08c, SPAC14C4.09, SPAC23C11.16
GO:0007049	cell cycle	-	1.9e-07	32	100	670	5382	0	0	SPAC694.06c, SPAC6F12.12, SPAC17H9.19c, SPBC21B10.13c, SPAC3H5.06c, SPAPYUG7.03c, SPBC428.18, SPBC4F6.12, SPAC20G8.05c, SPBC12D12.02c, SPAC24B11.11c, SPCC290.04, SPBC2F12.11c, SPCC645.06c, SPAC15A10.10, SPAC17G8.03c, SPBC2A9.07c, SPAC1006.08, SPAC222.07c, SPAPB2B4.03, SPBC660.13c, SPBC1289.01c, SPBC14C8.01c, SPAC4A8.05c, SPBP8B7.02, SPAC821.08c, SPCC576.10c, SPBC660.14, SPAC23C11.16, SPCC338.17c,…
GO:0007346	regulation of mitotic cell cycle	-	1.86e-06	16	100	217	5382	0	0	SPAC694.06c, SPAC6F12.12, SPBC2A9.07c, SPAC1006.08, SPBC428.18, SPAPB2B4.03, SPBC4F6.12, SPBC14C8.01c, SPBP8B7.02, SPAC24B11.11c, SPAC821.08c, SPCC576.10c, SPBC660.14, SPAC23C11.16, SPBC14C8.07c, SPCC553.07c
GO:0051726	regulation of cell cycle	-	3.53e-06	18	100	284	5382	0	0	SPAC694.06c, SPAC6F12.12, SPBC428.18, SPBC4F6.12, SPAC24B11.11c, SPCC645.06c, SPBC2A9.07c, SPAC1006.08, SPAC222.07c, SPAPB2B4.03, SPBC14C8.01c, SPBP8B7.02, SPCC576.10c, SPAC821.08c, SPBC660.14, SPAC23C11.16, SPBC14C8.07c, SPCC553.07c
GO:0005976	polysaccharide metabolic process	-	4.14e-06	9	100	69	5382	0	0	SPCC18.01c, SPAC19B12.03, SPBC1289.01c, SPAPB1E7.04c, SPAC821.09, SPBC3E7.12c, SPCC645.06c, SPAC14C4.09, SPAC19B12.02c
GO:0010564	regulation of cell cycle process	-	6.95e-06	16	100	240	5382	0	0	SPAC694.06c, SPAC6F12.12, SPBC2A9.07c, SPAC1006.08, SPBC428.18, SPAPB2B4.03, SPBC4F6.12, SPBC14C8.01c, SPBP8B7.02, SPAC24B11.11c, SPAC821.08c, SPCC576.10c, SPCC645.06c, SPBC660.14, SPAC23C11.16, SPBC14C8.07c
GO:0000910	cytokinesis	-	7.5e-06	11	100	115	5382	0	0	SPAC6F12.12, SPAPYUG7.03c, SPAC1006.08, SPAPB2B4.03, SPBC4F6.12, SPAC20G8.05c, SPBC1289.01c, SPAC4A8.05c, SPBP8B7.02, SPAC24B11.11c, SPAC23C11.16
GO:0071966	fungal-type cell wall polysaccharide metabolic process	-	9.58e-06	6	100	28	5382	0	0	SPBC3E7.12c, SPAC19B12.03, SPCC645.06c, SPBC1289.01c, SPAPB1E7.04c, SPAC19B12.02c
GO:0044036	cell wall macromolecule metabolic process	-	9.8e-06	7	100	42	5382	0	0	SPBC3E7.12c, SPAC19B12.03, SPCC645.06c, SPBC1289.01c, SPAPB1E7.04c, SPAC19B12.02c, SPAC821.09
GO:0044770	cell cycle phase transition	-	1.36e-05	13	100	171	5382	0.0013	0.02	SPAC694.06c, SPAC6F12.12, SPBC21B10.13c, SPBC2A9.07c, SPAC1006.08, SPAPB2B4.03, SPAC24B11.11c, SPAC821.08c, SPCC576.10c, SPBC2F12.11c, SPBC660.14, SPAC23C11.16, SPBC14C8.07c
GO:0044772	mitotic cell cycle phase transition	-	1.28e-05	13	100	170	5382	0.0014	0.02	SPAC694.06c, SPAC6F12.12, SPBC21B10.13c, SPBC2A9.07c, SPAC1006.08, SPAPB2B4.03, SPAC24B11.11c, SPAC821.08c, SPCC576.10c, SPBC2F12.11c, SPBC660.14, SPAC23C11.16, SPBC14C8.07c
GO:0010383	cell wall polysaccharide metabolic process	-	1.19e-05	6	100	29	5382	0.0015	0.02	SPBC3E7.12c, SPAC19B12.03, SPCC645.06c, SPBC1289.01c, SPAPB1E7.04c, SPAC19B12.02c
GO:0061640	cytoskeleton-dependent cytokinesis	-	2.89e-05	10	100	109	5382	0.0059	0.1	SPAC6F12.12, SPAPYUG7.03c, SPAC1006.08, SPBC4F6.12, SPAC20G8.05c, SPBC1289.01c, SPAC4A8.05c, SPBP8B7.02, SPAC24B11.11c, SPAC23C11.16
GO:0000281	mitotic cytokinesis	-	2.89e-05	10	100	109	5382	0.0062	0.1	SPAC6F12.12, SPAPYUG7.03c, SPAC1006.08, SPBC4F6.12, SPAC20G8.05c, SPBC1289.01c, SPAC4A8.05c, SPBP8B7.02, SPAC24B11.11c, SPAC23C11.16
GO:0032465	regulation of cytokinesis	-	8.57e-05	7	100	58	5382	0.009	0.18	SPAC6F12.12, SPAC24B11.11c, SPAC1006.08, SPAPB2B4.03, SPBC4F6.12, SPAC23C11.16, SPBP8B7.02
GO:0036213	contractile ring contraction	-	7.03e-05	6	100	39	5382	0.0095	0.18	SPAC6F12.12, SPAC24B11.11c, SPAC1006.08, SPBC4F6.12, SPAC23C11.16, SPAC4A8.05c
GO:0000916	actomyosin contractile ring contraction	-	7.03e-05	6	100	39	5382	0.01	0.18	SPAC6F12.12, SPAC24B11.11c, SPAC1006.08, SPBC4F6.12, SPAC23C11.16, SPAC4A8.05c
GO:0051302	regulation of cell division	-	0.000163601	11	100	160	5382	0.0133	0.36	SPAC6F12.12, SPAC1006.08, SPAPB2B4.03, SPBC4F6.12, SPBC14C8.01c, SPBP8B7.02, SPAC24B11.11c, SPAC821.08c, SPCC576.10c, SPCC645.06c, SPAC23C11.16
GO:0044264	cellular polysaccharide metabolic process	-	0.000161604	7	100	64	5382	0.0138	0.36	SPBC3E7.12c, SPAC19B12.03, SPCC645.06c, SPAC14C4.09, SPBC1289.01c, SPAPB1E7.04c, SPAC821.09
GO:0046578	regulation of Ras protein signal transduction	-	0.000290288	6	100	50	5382	0.0139	0.46	SPAC6F12.12, SPAC24B11.11c, SPCC645.06c, SPAC1006.08, SPBC4F6.12, SPAC23C11.16
GO:0044262	cellular carbohydrate metabolic process	-	0.000237056	9	100	114	5382	0.0142	0.44	SPAC19B12.03, SPBPB2B2.10c, SPBC1289.01c, SPAPB1E7.04c, SPAC12B10.13, SPAC821.09, SPBC3E7.12c, SPCC645.06c, SPAC14C4.09
GO:0044763	single-organism cellular process	-	0.000135521	68	100	2671	5382	0.0144	0.36	SPAC6F12.12, SPBC21B10.13c, SPAC3H5.06c, SPBC4F6.12, SPCC338.10c, SPAC24B11.11c, SPCC162.11c, SPBC1306.01c, SPAC15A10.10, SPAC17G8.03c, SPAC222.07c, SPCC1235.06, SPBC660.13c, SPAPB1E7.04c, SPAC821.09, SPAC1851.03, SPBP8B7.02, SPAC13F5.06c, SPAC694.06c, SPAC19B12.03, SPAC1F8.02c, SPBC1271.15c, SPBC660.12c, SPAC186.03, SPAC4D7.02c, SPAC1006.08, SPBC8D2.01, SPBC1289.01c, SPAC12B10.13, SPAC4A8.05c, S…
GO:0071554	cell wall organization or biogenesis	-	0.000288468	9	100	117	5382	0.0144	0.46	SPAC19B12.03, SPBC1289.01c, SPAPB1E7.04c, SPAC821.09, SPAC1705.03c, SPBC3E7.12c, SPCC645.06c, SPAC14C4.09, SPAC19B12.02c
GO:1901987	regulation of cell cycle phase transition	-	0.000203613	11	100	164	5382	0.0145	0.42	SPAC694.06c, SPAC6F12.12, SPBC2A9.07c, SPAC1006.08, SPAPB2B4.03, SPAC24B11.11c, SPCC576.10c, SPAC821.08c, SPBC660.14, SPAC23C11.16, SPBC14C8.07c
GO:0050794	regulation of cellular process	-	0.000228434	35	100	1063	5382	0.0147	0.44	SPAC6F12.12, SPBC21B10.13c, SPBC428.18, SPBC4F6.12, SPAC24B11.11c, SPCC290.04, SPCC645.06c, SPAC824.04, SPBC2A9.07c, SPAC222.07c, SPBC14C8.01c, SPAC1851.03, SPBP8B7.02, SPCC576.10c, SPBC21B10.04c, SPAC694.06c, SPAC19B12.03, SPAC17H9.19c, SPAC6G10.12c, SPAC20G8.05c, SPAC1705.03c, SPBC2F12.11c, SPBC8D2.01, SPCC1020.10, SPAPB2B4.03, SPAC1006.08, SPBC1289.01c, SPAC12B10.13, SPAC11D3.07c, SPAC821.08c,…
GO:1902410	mitotic cytokinetic process	-	0.000134037	8	100	83	5382	0.015	0.36	SPAC6F12.12, SPAC1006.08, SPBC4F6.12, SPAC20G8.05c, SPBC1289.01c, SPAC4A8.05c, SPAC24B11.11c, SPAC23C11.16
GO:1901990	regulation of mitotic cell cycle phase transition	-	0.000192904	11	100	163	5382	0.015	0.42	SPAC694.06c, SPAC6F12.12, SPBC2A9.07c, SPAC1006.08, SPAPB2B4.03, SPAC24B11.11c, SPCC576.10c, SPAC821.08c, SPBC660.14, SPAC23C11.16, SPBC14C8.07c
GO:0032506	cytokinetic process	-	0.000134037	8	100	83	5382	0.0157	0.36	SPAC6F12.12, SPAC1006.08, SPBC4F6.12, SPAC20G8.05c, SPBC1289.01c, SPAC4A8.05c, SPAC24B11.11c, SPAC23C11.16
GO:0044087	regulation of cellular component biogenesis	-	0.0005576	8	100	102	5382	0.0161	0.74	SPAC6F12.12, SPAC1006.08, SPBC4F6.12, SPAC20G8.05c, SPBC1289.01c, SPAC24B11.11c, SPCC645.06c, SPAC23C11.16
GO:0033260	nuclear DNA replication	-	0.000600793	7	100	79	5382	0.0162	0.76	SPAC17H9.19c, SPAC3H5.06c, SPBC428.18, SPBC660.13c, SPBC14C8.07c, SPAC17G8.03c, SPBC12D12.02c
GO:0044843	cell cycle G1/S phase transition	-	0.000634691	4	100	22	5382	0.0163	0.8	SPBC2F12.11c, SPBC21B10.13c, SPBC2A9.07c, SPAPB2B4.03
GO:0000920	cell separation after cytokinesis	-	0.000130894	4	100	15	5382	0.0164	0.36	SPAC13F5.06c, SPCC645.06c, SPAC14C4.09, SPAC821.09
GO:0070592	cell wall polysaccharide biosynthetic process	-	0.000526755	4	100	21	5382	0.0164	0.74	SPBC3E7.12c, SPAC19B12.03, SPCC645.06c, SPBC1289.01c
GO:0000082	G1/S transition of mitotic cell cycle	-	0.000634691	4	100	22	5382	0.0167	0.8	SPBC2F12.11c, SPBC21B10.13c, SPBC2A9.07c, SPAPB2B4.03
GO:0071853	fungal-type cell wall disassembly	-	0.0004821	3	100	9	5382	0.0168	0.74	SPAC14C4.09, SPAPB1E7.04c, SPAC821.09
GO:0071852	fungal-type cell wall organization or biogenesis	-	0.000126174	9	100	105	5382	0.0171	0.36	SPAC19B12.03, SPBC1289.01c, SPAPB1E7.04c, SPAC821.09, SPAC1705.03c, SPBC3E7.12c, SPCC645.06c, SPAC14C4.09, SPAC19B12.02c
GO:0044277	cell wall disassembly	-	0.0004821	3	100	9	5382	0.0172	0.74	SPAC14C4.09, SPAPB1E7.04c, SPAC821.09
GO:0051278	fungal-type cell wall polysaccharide biosynthetic process	-	0.000432552	4	100	20	5382	0.0175	0.7	SPBC3E7.12c, SPAC19B12.03, SPCC645.06c, SPBC1289.01c
GO:0031031	positive regulation of septation initiation signaling	-	0.0004821	3	100	9	5382	0.0176	0.74	SPAC24B11.11c, SPAC1006.08, SPAC23C11.16
GO:0031991	regulation of actomyosin contractile ring contraction	-	0.000417764	5	100	35	5382	0.0179	0.7	SPAC6F12.12, SPAC24B11.11c, SPAC1006.08, SPBC4F6.12, SPAC23C11.16
GO:0009147	pyrimidine nucleoside triphosphate metabolic process	-	0.0004821	3	100	9	5382	0.018	0.74	SPCC162.11c, SPAC644.05c, SPAC1F7.05
GO:0045930	negative regulation of mitotic cell cycle	-	0.000396597	8	100	97	5382	0.0184	0.7	SPAC694.06c, SPAC24B11.11c, SPBC2A9.07c, SPAPB2B4.03, SPBC660.14, SPBC14C8.01c, SPBC14C8.07c, SPCC553.07c
GO:0050789	regulation of biological process	-	0.000385321	35	100	1091	5382	0.0189	0.7	SPAC6F12.12, SPBC21B10.13c, SPBC428.18, SPBC4F6.12, SPAC24B11.11c, SPCC290.04, SPCC645.06c, SPAC824.04, SPBC2A9.07c, SPAC222.07c, SPBC14C8.01c, SPAC1851.03, SPBP8B7.02, SPCC576.10c, SPBC21B10.04c, SPAC694.06c, SPAC19B12.03, SPAC17H9.19c, SPAC6G10.12c, SPAC20G8.05c, SPAC1705.03c, SPBC2F12.11c, SPBC8D2.01, SPCC1020.10, SPAPB2B4.03, SPAC1006.08, SPBC1289.01c, SPAC12B10.13, SPAC11D3.07c, SPAC821.08c,…
GO:1902412	regulation of mitotic cytokinesis	-	0.000360929	6	100	52	5382	0.0194	0.7	SPAC6F12.12, SPAC24B11.11c, SPAC1006.08, SPBC4F6.12, SPAC23C11.16, SPBP8B7.02
GO:0051056	regulation of small GTPase mediated signal transduction	-	0.000360929	6	100	52	5382	0.02	0.7	SPAC6F12.12, SPAC24B11.11c, SPCC645.06c, SPAC1006.08, SPBC4F6.12, SPAC23C11.16
GO:0044786	cell cycle DNA replication	-	0.0006992	7	100	81	5382	0.0204	1.04	SPAC17H9.19c, SPAC3H5.06c, SPBC428.18, SPBC660.13c, SPBC14C8.07c, SPAC17G8.03c, SPBC12D12.02c
GO:0090093	regulation of fungal-type cell wall beta-glucan biosynthetic process	-	0.000341844	2	100	2	5382	0.0206	0.7	SPCC645.06c, SPBC1289.01c
GO:0000272	polysaccharide catabolic process	-	0.000679443	3	100	10	5382	0.0208	1.04	SPCC18.01c, SPAC14C4.09, SPAPB1E7.04c
GO:0070880	fungal-type cell wall beta-glucan biosynthetic process	-	0.000921668	3	100	11	5382	0.0251	1.38	SPAC19B12.03, SPCC645.06c, SPBC1289.01c
GO:0051057	positive regulation of small GTPase mediated signal transduction	-	0.000921668	3	100	11	5382	0.0256	1.38	SPAC24B11.11c, SPAC1006.08, SPAC23C11.16
GO:0046579	positive regulation of Ras protein signal transduction	-	0.000921668	3	100	11	5382	0.026	1.38	SPAC24B11.11c, SPAC1006.08, SPAC23C11.16
GO:0010973	positive regulation of barrier septum assembly	-	0.000921668	3	100	11	5382	0.0265	1.38	SPAC24B11.11c, SPAC1006.08, SPAC23C11.16
GO:2000058	regulation of protein ubiquitination involved in ubiquitin-dependent protein catabolic process	-	0.00101308	2	100	3	5382	0.0303	1.94	SPAC821.08c, SPAC17H9.19c
GO:0007265	Ras protein signal transduction	-	0.00111082	6	100	64	5382	0.0305	1.98	SPAC6F12.12, SPAC24B11.11c, SPCC645.06c, SPAC1006.08, SPBC4F6.12, SPAC23C11.16
GO:1902985	mitotic pre-replicative complex assembly	-	0.00101308	2	100	3	5382	0.0308	1.94	SPBC428.18, SPBC14C8.07c
GO:1902299	pre-replicative complex assembly involved in cell cycle DNA replication	-	0.00101308	2	100	3	5382	0.0313	1.94	SPBC428.18, SPBC14C8.07c
GO:0090561	nuclear migration during mitotic telophase	-	0.00101308	2	100	3	5382	0.0318	1.94	SPAC24B11.11c, SPAC4A8.05c
GO:0061165	endoplasmic reticulum localization involved in endoplasmic reticulum polarization at cell division site	-	0.00101308	2	100	3	5382	0.0323	1.94	SPAC24B11.11c, SPAC20G8.05c
GO:0036388	pre-replicative complex assembly	-	0.00101308	2	100	3	5382	0.0329	1.94	SPBC428.18, SPBC14C8.07c
GO:0022411	cellular component disassembly	-	0.00122457	5	100	44	5382	0.0331	2.22	SPCC645.06c, SPAPYUG7.03c, SPAC14C4.09, SPAPB1E7.04c, SPAC821.09
GO:0030994	primary cell septum disassembly	-	0.00101308	2	100	3	5382	0.0334	1.94	SPCC645.06c, SPAC821.09
GO:0006279	premeiotic DNA replication	-	0.00121237	3	100	12	5382	0.0336	2.22	SPAC17H9.19c, SPAC3H5.06c, SPBC660.13c
GO:0045786	negative regulation of cell cycle	-	0.00151758	9	100	147	5382	0.0337	2.46	SPAC694.06c, SPAC24B11.11c, SPBC2A9.07c, SPAPB2B4.03, SPAC222.07c, SPBC660.14, SPBC14C8.01c, SPBC14C8.07c, SPCC553.07c
GO:0045931	positive regulation of mitotic cell cycle	-	0.00130497	8	100	116	5382	0.0338	2.3	SPAC6F12.12, SPAC24B11.11c, SPAC821.08c, SPCC576.10c, SPAC1006.08, SPAPB2B4.03, SPAC23C11.16, SPBC14C8.07c
GO:0006564	L-serine biosynthetic process	-	0.00101308	2	100	3	5382	0.034	1.94	SPAC1F12.07, SPBC3H7.07c
GO:1903436	regulation of mitotic cytokinetic process	-	0.001501	5	100	46	5382	0.0342	2.46	SPAC6F12.12, SPAC24B11.11c, SPAC1006.08, SPBC4F6.12, SPAC23C11.16
GO:0006267	pre-replicative complex assembly involved in nuclear cell cycle DNA replication	-	0.00101308	2	100	3	5382	0.0346	1.94	SPBC428.18, SPBC14C8.07c
GO:0032954	regulation of cytokinetic process	-	0.001501	5	100	46	5382	0.0346	2.46	SPAC6F12.12, SPAC24B11.11c, SPAC1006.08, SPBC4F6.12, SPAC23C11.16
GO:0005975	carbohydrate metabolic process	-	0.00146236	11	100	207	5382	0.0349	2.44	SPCC18.01c, SPAC19B12.03, SPBPB2B2.10c, SPBC1289.01c, SPAPB1E7.04c, SPAC12B10.13, SPAC821.09, SPBC3E7.12c, SPCC645.06c, SPAC14C4.09, SPAC19B12.02c
GO:1903475	mitotic actomyosin contractile ring assembly	-	0.00163101	4	100	28	5382	0.0352	2.78	SPBC4F6.12, SPAC23C11.16, SPAC20G8.05c, SPAC4A8.05c
GO:0065007	biological regulation	-	0.00142924	36	100	1214	5382	0.0354	2.44	SPAC6F12.12, SPBC21B10.13c, SPBC428.18, SPBC4F6.12, SPAC24B11.11c, SPCC290.04, SPCC645.06c, SPAC824.04, SPBC2A9.07c, SPAC222.07c, SPBC660.13c, SPBC14C8.01c, SPAC1851.03, SPBP8B7.02, SPCC576.10c, SPBC21B10.04c, SPAC694.06c, SPAC19B12.03, SPAC17H9.19c, SPAC6G10.12c, SPAC20G8.05c, SPAC1705.03c, SPBC2F12.11c, SPAC1006.08, SPBC8D2.01, SPCC1020.10, SPAPB2B4.03, SPBC1289.01c, SPAC12B10.13, SPAC11D3.07c,…
GO:0031029	regulation of septation initiation signaling	-	0.00186527	4	100	29	5382	0.0354	2.9	SPAC6F12.12, SPAC24B11.11c, SPAC1006.08, SPAC23C11.16
GO:1902407	assembly of actomyosin apparatus involved in mitotic cytokinesis	-	0.00163101	4	100	28	5382	0.0356	2.78	SPBC4F6.12, SPAC23C11.16, SPAC20G8.05c, SPAC4A8.05c
GO:0090529	cell septum assembly	-	0.00182087	5	100	48	5382	0.0357	2.86	SPAC6F12.12, SPAC24B11.11c, SPAC1006.08, SPAC23C11.16, SPBC1289.01c
GO:0044699	single-organism process	-	0.00184643	69	100	2926	5382	0.0358	2.9	SPAC6F12.12, SPBC21B10.13c, SPAC3H5.06c, SPBC4F6.12, SPCC338.10c, SPAC24B11.11c, SPCC162.11c, SPBC1306.01c, SPAC15A10.10, SPAC23C4.13, SPAC17G8.03c, SPAC222.07c, SPCC1235.06, SPBC660.13c, SPAPB1E7.04c, SPAC821.09, SPAC1851.03, SPBP8B7.02, SPAC13F5.06c, SPAC694.06c, SPAC19B12.03, SPAC1F8.02c, SPBC1271.15c, SPBC660.12c, SPAC186.03, SPAC4D7.02c, SPAC1006.08, SPBC8D2.01, SPBC1289.01c, SPAC12B10.13, S…
GO:0044837	actomyosin contractile ring organization	-	0.00163101	4	100	28	5382	0.0361	2.78	SPBC4F6.12, SPAC23C11.16, SPAC20G8.05c, SPAC4A8.05c
GO:0031032	actomyosin structure organization	-	0.00163101	4	100	28	5382	0.0366	2.78	SPBC4F6.12, SPAC23C11.16, SPAC20G8.05c, SPAC4A8.05c
GO:0000915	actomyosin contractile ring assembly	-	0.00163101	4	100	28	5382	0.0371	2.78	SPBC4F6.12, SPAC23C11.16, SPAC20G8.05c, SPAC4A8.05c
GO:0000912	assembly of actomyosin apparatus involved in cytokinesis	-	0.00163101	4	100	28	5382	0.0376	2.78	SPBC4F6.12, SPAC23C11.16, SPAC20G8.05c, SPAC4A8.05c
GO:0044093	positive regulation of molecular function	-	0.00199833	5	100	49	5382	0.0379	3.18	SPAC821.08c, SPBC2F12.11c, SPCC645.06c, SPAC1006.08, SPAPB2B4.03
GO:0070879	fungal-type cell wall beta-glucan metabolic process	-	0.00195243	3	100	14	5382	0.0381	3.16	SPAC19B12.03, SPCC645.06c, SPBC1289.01c
GO:0071555	cell wall organization	-	0.00212186	4	100	30	5382	0.0424	3.82	SPAC1705.03c, SPAC14C4.09, SPAPB1E7.04c, SPAC821.09
GO:1902969	mitotic DNA replication	-	0.00220521	6	100	73	5382	0.0426	3.88	SPAC3H5.06c, SPBC428.18, SPBC660.13c, SPBC14C8.07c, SPAC17G8.03c, SPBC12D12.02c
GO:0031505	fungal-type cell wall organization	-	0.00212186	4	100	30	5382	0.0429	3.82	SPAC1705.03c, SPAC14C4.09, SPAPB1E7.04c, SPAC821.09
GO:0070589	cellular component macromolecule biosynthetic process	-	0.00240186	4	100	31	5382	0.043	4.04	SPBC3E7.12c, SPAC19B12.03, SPCC645.06c, SPBC1289.01c
GO:1902340	negative regulation of chromosome condensation	-	0.00200159	2	100	4	5382	0.0432	3.76	SPAC824.04, SPAC3G9.04
GO:0090068	positive regulation of cell cycle process	-	0.00210664	8	100	125	5382	0.0434	3.82	SPAC6F12.12, SPAC24B11.11c, SPAC821.08c, SPCC576.10c, SPAC1006.08, SPAPB2B4.03, SPAC23C11.16, SPBC14C8.07c
GO:0045229	external encapsulating structure organization	-	0.00240186	4	100	31	5382	0.0434	4.04	SPAC1705.03c, SPAC14C4.09, SPAPB1E7.04c, SPAC821.09
GO:0061164	transitional endoplasmic reticulum polarization at cell division site	-	0.00200159	2	100	4	5382	0.0437	3.76	SPAC24B11.11c, SPAC20G8.05c
GO:0044038	cell wall macromolecule biosynthetic process	-	0.00240186	4	100	31	5382	0.0439	4.04	SPBC3E7.12c, SPAC19B12.03, SPCC645.06c, SPBC1289.01c
GO:0061163	endoplasmic reticulum polarization	-	0.00200159	2	100	4	5382	0.0442	3.76	SPAC24B11.11c, SPAC20G8.05c
GO:0044089	positive regulation of cellular component biogenesis	-	0.00283641	5	100	53	5382	0.0463	4.44	SPAC6F12.12, SPAC24B11.11c, SPAC1006.08, SPAC23C11.16, SPAC20G8.05c
GO:0007093	mitotic cell cycle checkpoint	-	0.00283641	5	100	53	5382	0.0467	4.44	SPAC694.06c, SPAC24B11.11c, SPAPB2B4.03, SPBC14C8.07c, SPCC553.07c
GO:0045787	positive regulation of cell cycle	-	0.00310722	8	100	133	5382	0.0484	4.74	SPAC6F12.12, SPAC24B11.11c, SPAC821.08c, SPCC576.10c, SPAC1006.08, SPAPB2B4.03, SPAC23C11.16, SPBC14C8.07c
GO:0000075	cell cycle checkpoint	-	0.0030805	5	100	54	5382	0.0485	4.7	SPAC694.06c, SPAC24B11.11c, SPAPB2B4.03, SPBC14C8.07c, SPCC553.07c
GO:1903490	positive regulation of mitotic cytokinesis	-	0.00339255	4	100	34	5382	0.0512	5.58	SPAC6F12.12, SPAC24B11.11c, SPAC1006.08, SPAC23C11.16
GO:1903438	positive regulation of mitotic cytokinetic process	-	0.00339255	4	100	34	5382	0.0517	5.58	SPAC6F12.12, SPAC24B11.11c, SPAC1006.08, SPAC23C11.16
GO:0007029	endoplasmic reticulum organization	-	0.00350276	3	100	17	5382	0.0518	5.7	SPAC24B11.11c, SPCC1235.06, SPAC20G8.05c
GO:1901893	positive regulation of cell septum assembly	-	0.00339255	4	100	34	5382	0.0521	5.58	SPAC6F12.12, SPAC24B11.11c, SPAC1006.08, SPAC23C11.16
GO:0007264	small GTPase mediated signal transduction	-	0.00335952	7	100	106	5382	0.0525	5.46	SPAC6F12.12, SPAC24B11.11c, SPCC645.06c, SPAC1006.08, SPBC4F6.12, SPAC23C11.16, SPBC21B10.04c
GO:1902404	mitotic actomyosin contractile ring contraction	-	0.00329558	2	100	5	5382	0.0526	5.42	SPBC4F6.12, SPAC4A8.05c
GO:0032467	positive regulation of cytokinesis	-	0.00339255	4	100	34	5382	0.0526	5.58	SPAC6F12.12, SPAC24B11.11c, SPAC1006.08, SPAC23C11.16
GO:0060623	regulation of chromosome condensation	-	0.00329558	2	100	5	5382	0.0531	5.42	SPAC824.04, SPAC3G9.04
GO:0031028	septation initiation signaling	-	0.00339255	4	100	34	5382	0.0531	5.58	SPAC6F12.12, SPAC24B11.11c, SPAC1006.08, SPAC23C11.16
GO:0051643	endoplasmic reticulum localization	-	0.00329558	2	100	5	5382	0.0537	5.42	SPAC24B11.11c, SPAC20G8.05c
GO:0016052	carbohydrate catabolic process	-	0.00390371	5	100	57	5382	0.0541	6	SPCC18.01c, SPAC14C4.09, SPBPB2B2.10c, SPAPB1E7.04c, SPAC821.09
GO:0016998	cell wall macromolecule catabolic process	-	0.00329558	2	100	5	5382	0.0542	5.42	SPAPB1E7.04c, SPAC821.09
GO:0009211	pyrimidine deoxyribonucleoside triphosphate metabolic process	-	0.00329558	2	100	5	5382	0.0547	5.42	SPAC644.05c, SPAC1F7.05
GO:0010458	exit from mitosis	-	0.00463038	4	100	37	5382	0.0559	6.54	SPAC6F12.12, SPAC24B11.11c, SPAC1006.08, SPAC23C11.16
GO:0033043	regulation of organelle organization	-	0.0042277	11	100	237	5382	0.0563	6.36	SPAC6F12.12, SPAC824.04, SPAC1006.08, SPBC4F6.12, SPAC20G8.05c, SPBC14C8.01c, SPAC24B11.11c, SPCC576.10c, SPAC821.08c, SPAC3G9.04, SPAC23C11.16
GO:0006261	DNA-dependent DNA replication	-	0.00434239	7	100	111	5382	0.0563	6.42	SPAC17H9.19c, SPAC3H5.06c, SPBC428.18, SPBC660.13c, SPBC14C8.07c, SPAC17G8.03c, SPBC12D12.02c
GO:0007096	regulation of exit from mitosis	-	0.00463038	4	100	37	5382	0.0564	6.54	SPAC6F12.12, SPAC24B11.11c, SPAC1006.08, SPAC23C11.16
GO:1901988	negative regulation of cell cycle phase transition	-	0.00453332	5	100	59	5382	0.0565	6.5	SPAC694.06c, SPBC2A9.07c, SPAPB2B4.03, SPBC660.14, SPBC14C8.07c
GO:1901991	negative regulation of mitotic cell cycle phase transition	-	0.00421011	5	100	58	5382	0.0566	6.34	SPAC694.06c, SPBC2A9.07c, SPAPB2B4.03, SPBC660.14, SPBC14C8.07c
GO:0043255	regulation of carbohydrate biosynthetic process	-	0.00485885	3	100	19	5382	0.0582	6.92	SPCC645.06c, SPBC1289.01c, SPAC12B10.13
GO:0034406	cell wall beta-glucan metabolic process	-	0.00485885	3	100	19	5382	0.0586	6.92	SPAC19B12.03, SPCC645.06c, SPBC1289.01c
GO:0016051	carbohydrate biosynthetic process	-	0.00560885	5	100	62	5382	0.0611	7.82	SPBC3E7.12c, SPAC19B12.03, SPCC645.06c, SPBC1289.01c, SPAC12B10.13
GO:0043085	positive regulation of catalytic activity	-	0.00560571	4	100	39	5382	0.0616	7.82	SPAC821.08c, SPCC645.06c, SPAC1006.08, SPAPB2B4.03
GO:1902531	regulation of intracellular signal transduction	-	0.0053116	6	100	87	5382	0.0617	7.78	SPAC6F12.12, SPAC24B11.11c, SPCC645.06c, SPAC1006.08, SPBC4F6.12, SPAC23C11.16
GO:0071931	positive regulation of transcription involved in G1/S transition of mitotic cell cycle	-	0.0048836	2	100	6	5382	0.0618	7.48	SPBC2F12.11c, SPBC21B10.13c
GO:0007088	regulation of mitotic nuclear division	-	0.0052745	7	100	115	5382	0.0619	7.74	SPAC6F12.12, SPAC24B11.11c, SPAC821.08c, SPCC576.10c, SPAC1006.08, SPAC23C11.16, SPBC14C8.01c
GO:0010675	regulation of cellular carbohydrate metabolic process	-	0.00563996	3	100	20	5382	0.062	8	SPCC645.06c, SPBC1289.01c, SPAC12B10.13
GO:0009200	deoxyribonucleoside triphosphate metabolic process	-	0.0048836	2	100	6	5382	0.0623	7.48	SPAC644.05c, SPAC1F7.05
GO:0033692	cellular polysaccharide biosynthetic process	-	0.00510242	4	100	38	5382	0.0623	7.72	SPBC3E7.12c, SPAC19B12.03, SPCC645.06c, SPBC1289.01c
GO:0000271	polysaccharide biosynthetic process	-	0.00510242	4	100	38	5382	0.0628	7.72	SPBC3E7.12c, SPAC19B12.03, SPCC645.06c, SPBC1289.01c
GO:1901891	regulation of cell septum assembly	-	0.00614114	4	100	40	5382	0.0628	8.16	SPAC6F12.12, SPAC24B11.11c, SPAC1006.08, SPAC23C11.16
GO:0051128	regulation of cellular component organization	-	0.00504112	13	100	314	5382	0.0631	7.7	SPAC6F12.12, SPAC824.04, SPAC19B12.03, SPAC1006.08, SPBC4F6.12, SPAC20G8.05c, SPBC14C8.01c, SPAC24B11.11c, SPCC576.10c, SPAC821.08c, SPAC3G9.04, SPAC23C11.16, SPBC21B10.04c
GO:1904541	fungal-type cell wall disassembly involved in conjugation with cellular fusion	-	0.00675447	2	100	7	5382	0.065	9.42	SPAC14C4.09, SPAC821.09
GO:0044723	single-organism carbohydrate metabolic process	-	0.00708247	9	100	185	5382	0.0652	9.52	SPAC19B12.03, SPBPB2B2.10c, SPBC1289.01c, SPAPB1E7.04c, SPAC12B10.13, SPAC821.09, SPBC3E7.12c, SPCC645.06c, SPAC14C4.09
GO:1903466	regulation of mitotic DNA replication initiation	-	0.00675447	2	100	7	5382	0.0654	9.42	SPBC428.18, SPBC14C8.07c
GO:1902981	synthesis of RNA primer involved in mitotic DNA replication	-	0.00675447	2	100	7	5382	0.0659	9.42	SPAC3H5.06c, SPBC660.13c
GO:1902318	synthesis of RNA primer involved in nuclear cell cycle DNA replication	-	0.00675447	2	100	7	5382	0.0663	9.42	SPAC3H5.06c, SPBC660.13c
GO:1902295	synthesis of RNA primer involved in cell cycle DNA replication	-	0.00675447	2	100	7	5382	0.0668	9.42	SPAC3H5.06c, SPBC660.13c
GO:0070871	cell wall organization involved in conjugation with cellular fusion	-	0.00675447	2	100	7	5382	0.0673	9.42	SPAC14C4.09, SPAC821.09
GO:0046385	deoxyribose phosphate biosynthetic process	-	0.00675447	2	100	7	5382	0.0678	9.42	SPAC644.05c, SPAC1F7.05
GO:0048523	negative regulation of cellular process	-	0.00763424	15	100	407	5382	0.0678	10.24	SPAC694.06c, SPAC824.04, SPBC21B10.13c, SPBC2A9.07c, SPAPB2B4.03, SPBC4F6.12, SPCC1020.10, SPAC222.07c, SPBC14C8.01c, SPAC12B10.13, SPAC24B11.11c, SPBC660.14, SPAC3G9.04, SPBC14C8.07c, SPCC553.07c
GO:0006260	DNA replication	-	0.00758155	7	100	123	5382	0.0681	10.22	SPAC17H9.19c, SPAC3H5.06c, SPBC428.18, SPBC660.13c, SPBC14C8.07c, SPAC17G8.03c, SPBC12D12.02c
GO:0071897	DNA biosynthetic process	-	0.00741702	3	100	22	5382	0.0682	10.16	SPAC3H5.06c, SPCC553.07c, SPBC12D12.02c
GO:0000917	barrier septum assembly	-	0.00794886	4	100	43	5382	0.0682	10.36	SPAC24B11.11c, SPAC1006.08, SPAC23C11.16, SPBC1289.01c
GO:0044247	cellular polysaccharide catabolic process	-	0.00675447	2	100	7	5382	0.0683	9.42	SPAC14C4.09, SPAPB1E7.04c
GO:0051274	beta-glucan biosynthetic process	-	0.00741702	3	100	22	5382	0.0686	10.16	SPAC19B12.03, SPCC645.06c, SPBC1289.01c
GO:0030174	regulation of DNA-dependent DNA replication initiation	-	0.00675447	2	100	7	5382	0.0688	9.42	SPBC428.18, SPBC14C8.07c
GO:0006221	pyrimidine nucleotide biosynthetic process	-	0.00741702	3	100	22	5382	0.0691	10.16	SPCC162.11c, SPAC644.05c, SPAC1F7.05
GO:0010981	regulation of cell wall macromolecule metabolic process	-	0.00675447	2	100	7	5382	0.0693	9.42	SPCC645.06c, SPBC1289.01c
GO:0009265	2'-deoxyribonucleotide biosynthetic process	-	0.00675447	2	100	7	5382	0.0698	9.42	SPAC644.05c, SPAC1F7.05
GO:0009263	deoxyribonucleotide biosynthetic process	-	0.00675447	2	100	7	5382	0.0703	9.42	SPAC644.05c, SPAC1F7.05
GO:0009221	pyrimidine deoxyribonucleotide biosynthetic process	-	0.00675447	2	100	7	5382	0.0708	9.42	SPAC644.05c, SPAC1F7.05
GO:0009219	pyrimidine deoxyribonucleotide metabolic process	-	0.00675447	2	100	7	5382	0.0714	9.42	SPAC644.05c, SPAC1F7.05
GO:0006269	DNA replication, synthesis of RNA primer	-	0.00675447	2	100	7	5382	0.0719	9.42	SPAC3H5.06c, SPBC660.13c
GO:2000134	negative regulation of G1/S transition of mitotic cell cycle	-	0.00889737	2	100	8	5382	0.0743	11.88	SPBC2A9.07c, SPAPB2B4.03
GO:1902807	negative regulation of cell cycle G1/S phase transition	-	0.00889737	2	100	8	5382	0.0747	11.88	SPBC2A9.07c, SPAPB2B4.03
GO:0034637	cellular carbohydrate biosynthetic process	-	0.00932994	4	100	45	5382	0.075	12.08	SPBC3E7.12c, SPAC19B12.03, SPCC645.06c, SPBC1289.01c
GO:0071970	fungal-type cell wall (1->3)-beta-D-glucan biosynthetic process	-	0.00889737	2	100	8	5382	0.0752	11.88	SPAC19B12.03, SPCC645.06c
GO:0071969	fungal-type cell wall (1->3)-beta-D-glucan metabolic process	-	0.00889737	2	100	8	5382	0.0757	11.88	SPAC19B12.03, SPCC645.06c
GO:0032951	regulation of beta-glucan biosynthetic process	-	0.00889737	2	100	8	5382	0.0762	11.88	SPCC645.06c, SPBC1289.01c
GO:0032950	regulation of beta-glucan metabolic process	-	0.00889737	2	100	8	5382	0.0766	11.88	SPCC645.06c, SPBC1289.01c
GO:0006220	pyrimidine nucleotide metabolic process	-	0.00949023	3	100	24	5382	0.0768	12.44	SPCC162.11c, SPAC644.05c, SPAC1F7.05
GO:0009148	pyrimidine nucleoside triphosphate biosynthetic process	-	0.00889737	2	100	8	5382	0.0771	11.88	SPCC162.11c, SPAC1F7.05
GO:0048519	negative regulation of biological process	-	0.00967514	15	100	418	5382	0.0771	12.56	SPAC694.06c, SPAC824.04, SPBC21B10.13c, SPBC2A9.07c, SPAPB2B4.03, SPBC4F6.12, SPCC1020.10, SPAC222.07c, SPBC14C8.01c, SPAC12B10.13, SPAC24B11.11c, SPBC660.14, SPAC3G9.04, SPBC14C8.07c, SPCC553.07c
GO:0000083	regulation of transcription involved in G1/S transition of mitotic cell cycle	-	0.00889737	2	100	8	5382	0.0776	11.88	SPBC2F12.11c, SPBC21B10.13c

## Sheet: Table S5
Table S5. Analysis of test gene list using AnGeLi
The list contained 50 published cell cylce genes and 50 random protein coding accesssions (Table S2)
Search of entire database with default settings
Category_Name	External_ID	GeneSet_Name	over_represented/under_represented	List_Frequency	Background_Frequency	Corrected_pvalue	Genes_In_Common/Interacting_Gene_Pair
GO Biological Process	GO:1903047	mitotic cell cycle process	Enriched	29 (29/100)	8.88023369036027 (456/5135)	2.52645e-06	SPAC20G8.05C;SPAC6F12.12;SPBC2A9.07C;SPBC4F6.12;SPAC17G8.03C;SPCC338.17C;SPCC576.10C;SPAC3H5.06C;SPBP8B7.02;SPBC660.13C;SPAC4A8.05C;SPCC645.06C;SPAC24B11.11C;SPBC14C8.07C;SPCC553.07C;SPAC1006.08;SPAPYUG7.03C;SPBC660.14;SPAC694.06C;SPAC23C11.16;SPBC428.18;SPCC290.04;SPBC12D12.02C;SPAC821.08C;SPBC14C8.01C;SPBC21B10.13C;SPBC1289.01C;SPAPB2B4.03;SPBC2F12.11C
GO Biological Process	GO:0000278	mitotic cell cycle	Enriched	29 (29/100)	9.17234664070107 (471/5135)	4.87998e-06	SPAC20G8.05C;SPAC6F12.12;SPBC2A9.07C;SPBC4F6.12;SPAC17G8.03C;SPCC338.17C;SPCC576.10C;SPAC3H5.06C;SPBP8B7.02;SPBC660.13C;SPAC4A8.05C;SPCC645.06C;SPAC24B11.11C;SPBC14C8.07C;SPCC553.07C;SPAC1006.08;SPAPYUG7.03C;SPBC660.14;SPAC694.06C;SPAC23C11.16;SPBC428.18;SPCC290.04;SPBC12D12.02C;SPAC821.08C;SPBC14C8.01C;SPBC21B10.13C;SPBC1289.01C;SPAPB2B4.03;SPBC2F12.11C
GO Biological Process	GO:0022402	cell cycle process	Enriched	31 (31/100)	11.8208373904576 (607/5135)	7.92888e-05	SPAC20G8.05C;SPAC6F12.12;SPBC2A9.07C;SPBC4F6.12;SPAC17G8.03C;SPCC338.17C;SPCC576.10C;SPAC3H5.06C;SPBP8B7.02;SPBC660.13C;SPAC222.07C;SPAC4A8.05C;SPCC645.06C;SPAC24B11.11C;SPBC14C8.07C;SPCC553.07C;SPAC1006.08;SPAPYUG7.03C;SPBC660.14;SPAC694.06C;SPAC23C11.16;SPBC428.18;SPCC290.04;SPBC12D12.02C;SPAC821.08C;SPBC14C8.01C;SPBC21B10.13C;SPBC1289.01C;SPAPB2B4.03;SPAC17H9.19C;SPBC2F12.11C
GO Biological Process	GO:0007049	cell cycle	Enriched	32 (32/100)	13.2035053554041 (678/5135)	0.000276506	SPAC20G8.05C;SPAC6F12.12;SPBC2A9.07C;SPBC4F6.12;SPAC15A10.10;SPAC17G8.03C;SPCC338.17C;SPCC576.10C;SPAC3H5.06C;SPBP8B7.02;SPBC660.13C;SPAC222.07C;SPAC4A8.05C;SPCC645.06C;SPAC24B11.11C;SPBC14C8.07C;SPCC553.07C;SPAC1006.08;SPAPYUG7.03C;SPAC694.06C;SPBC660.14;SPAC23C11.16;SPBC428.18;SPCC290.04;SPBC12D12.02C;SPAC821.08C;SPBC14C8.01C;SPBC21B10.13C;SPBC1289.01C;SPAPB2B4.03;SPAC17H9.19C;SPBC2F12.11C
GO Biological Process	GO:0051301	cell division	Enriched	17 (17/100)	4.26484907497566 (219/5135)	0.000281673	SPAC20G8.05C;SPAC6F12.12;SPBC4F6.12;SPAC13F5.06C;SPCC576.10C;SPAC821.09;SPBP8B7.02;SPAC4A8.05C;SPCC645.06C;SPAC24B11.11C;SPAC1006.08;SPAPYUG7.03C;SPAC23C11.16;SPAC14C4.09;SPAC821.08C;SPBC14C8.01C;SPBC1289.01C
GO Biological Process	GO:0007346	regulation of mitotic cell cycle	Enriched	17 (17/100)	4.634858812074 (238/5135)	0.000677403	SPAC6F12.12;SPBC2A9.07C;SPBC4F6.12;SPCC576.10C;SPBP8B7.02;SPCC645.06C;SPAC24B11.11C;SPBC14C8.07C;SPCC553.07C;SPAC1006.08;SPBC660.14;SPAC694.06C;SPAC23C11.16;SPBC428.18;SPAC821.08C;SPBC14C8.01C;SPAPB2B4.03
GO Biological Process	GO:0005976	polysaccharide metabolic process	Enriched	9 (9/100)	1.40214216163583 (72/5135)	0.00197767	SPAC19B12.02C;SPAC821.09;SPAC19B12.03;SPCC645.06C;SPCC18.01C;SPBC3E7.12C;SPAC14C4.09;SPAPB1E7.04C;SPBC1289.01C
GO Biological Process	GO:0000281	mitotic cytokinesis	Enriched	11 (11/100)	2.23953261927945 (115/5135)	0.00224908	SPAC20G8.05C;SPAC6F12.12;SPBC4F6.12;SPBP8B7.02;SPAC4A8.05C;SPCC645.06C;SPAC24B11.11C;SPAC1006.08;SPAPYUG7.03C;SPAC23C11.16;SPBC1289.01C
GO Biological Process	GO:0000910	cytokinesis	Enriched	11 (11/100)	2.23953261927945 (115/5135)	0.00224908	SPAC20G8.05C;SPAC6F12.12;SPBC4F6.12;SPBP8B7.02;SPAC4A8.05C;SPCC645.06C;SPAC24B11.11C;SPAC1006.08;SPAPYUG7.03C;SPAC23C11.16;SPBC1289.01C
GO Biological Process	GO:0010564	regulation of cell cycle process	Enriched	16 (16/100)	4.67380720545277 (240/5135)	0.00224908	SPAC6F12.12;SPBC2A9.07C;SPBC4F6.12;SPCC576.10C;SPBP8B7.02;SPCC645.06C;SPAC24B11.11C;SPBC14C8.07C;SPAC1006.08;SPBC660.14;SPAC694.06C;SPAC23C11.16;SPBC428.18;SPAC821.08C;SPBC14C8.01C;SPAPB2B4.03
GO Biological Process	GO:0051726	regulation of cell cycle	Enriched	18 (18/100)	5.8033106134372 (298/5135)	0.00224908	SPAC6F12.12;SPBC2A9.07C;SPBC4F6.12;SPCC576.10C;SPBP8B7.02;SPAC222.07C;SPCC645.06C;SPAC24B11.11C;SPBC14C8.07C;SPCC553.07C;SPAC1006.08;SPBC660.14;SPAC694.06C;SPAC23C11.16;SPBC428.18;SPAC821.08C;SPBC14C8.01C;SPAPB2B4.03
GO Biological Process	GO:0061640	cytoskeleton-dependent cytokinesis	Enriched	11 (11/100)	2.23953261927945 (115/5135)	0.00224908	SPAC20G8.05C;SPAC6F12.12;SPBC4F6.12;SPBP8B7.02;SPAC4A8.05C;SPCC645.06C;SPAC24B11.11C;SPAC1006.08;SPAPYUG7.03C;SPAC23C11.16;SPBC1289.01C
GO Biological Process	GO:0044036	cell wall macromolecule metabolic process	Enriched	7 (7/100)	0.837390457643622 (43/5135)	0.00250801	SPAC19B12.02C;SPAC821.09;SPAC19B12.03;SPCC645.06C;SPBC3E7.12C;SPAPB1E7.04C;SPBC1289.01C
GO Biological Process	GO:0071966	fungal-type cell wall polysaccharide metabolic process	Enriched	6 (6/100)	0.56475170399221 (29/5135)	0.00250801	SPAC19B12.02C;SPAC19B12.03;SPCC645.06C;SPBC3E7.12C;SPAPB1E7.04C;SPBC1289.01C
GO Biological Process	GO:0010383	cell wall polysaccharide metabolic process	Enriched	6 (6/100)	0.584225900681597 (30/5135)	0.00294137	SPAC19B12.02C;SPAC19B12.03;SPCC645.06C;SPBC3E7.12C;SPAPB1E7.04C;SPBC1289.01C
GO Biological Process	GO:0032506	cytokinetic process	Enriched	9 (9/100)	1.71372930866602 (88/5135)	0.00604665	SPAC20G8.05C;SPAC6F12.12;SPBC4F6.12;SPAC4A8.05C;SPCC645.06C;SPAC24B11.11C;SPAC1006.08;SPAC23C11.16;SPBC1289.01C
GO Biological Process	GO:1902410	mitotic cytokinetic process	Enriched	9 (9/100)	1.71372930866602 (88/5135)	0.00604665	SPAC20G8.05C;SPAC6F12.12;SPBC4F6.12;SPAC4A8.05C;SPCC645.06C;SPAC24B11.11C;SPAC1006.08;SPAC23C11.16;SPBC1289.01C
Gene Expression		Best periodic genes	Enriched	51 (51/100)	2.59006815968841 (133/5135)	7.91687e-54	SPAC20G8.05C;SPAC6F12.12;SPBC2A9.07C;SPBC4F6.12;SPAC19B12.02C;SPAC15A10.10;SPCC338.17C;SPAC23C4.13;SPCC1322.10;SPAC3H5.06C;SPAC821.09;SPAC3F10.15C;SPBC660.13C;SPAC4A8.05C;SPAC644.05C;SPAC1705.03C;SPCC645.06C;SPAC24B11.11C;SPAC17H9.18C;SPBC14C8.07C;SPAC144.14;SPCC553.07C;SPAC1006.08;SPAP14E8.02;SPAPYUG7.03C;SPBC31F10.17C;SPAC6G10.12C;SPBC651.04;SPBC660.14;SPAC694.06C;SPAC23C11.16;SPCC18.01C;SPBC17…
Gene Expression		Cell Cycle Cluster 2	Enriched	37 (37/100)	1.75267770204479 (90/5135)	1.37617e-38	SPAC6F12.12;SPBC2A9.07C;SPCC338.17C;SPCC1322.10;SPAC3H5.06C;SPAC821.09;SPBC660.13C;SPCC645.06C;SPAC17H9.18C;SPAC144.14;SPBC14C8.07C;SPCC553.12C;SPAP14E8.02;SPAPYUG7.03C;SPBC31F10.17C;SPAC6G10.12C;SPBC651.04;SPAC694.06C;SPCC18.01C;SPBC1709.12;SPAC2E1P5.03;SPBC428.18;SPAC1F7.05;SPCC290.04;SPAPJ760.03C;SPBC3E7.12C;SPAC14C4.09;SPBC12D12.02C;SPBC14C8.01C;SPAPB1E7.04C;SPBC1306.01C;SPAC19G12.16C;SPBC21B…
Gene Expression		Ace2 targets	Enriched	21 (21/100)	0.467380720545277 (24/5135)	6.34906e-31	SPAC6F12.12;SPBC2A9.07C;SPBC4F6.12;SPCC1322.10;SPAC821.09;SPCC645.06C;SPAC144.14;SPAPYUG7.03C;SPBC31F10.17C;SPBC651.04;SPCC18.01C;SPBC1709.12;SPAC2E1P5.03;SPAPJ760.03C;SPBC3E7.12C;SPAC14C4.09;SPBC12D12.02C;SPAPB1E7.04C;SPBC14C8.01C;SPAC19G12.16C;SPBC1289.01C
Gene Expression		Cell cycle periodically expressed	Enriched	55 (55/100)	9.67867575462512 (497/5135)	2.04366e-27	SPAC20G8.05C;SPAC6F12.12;SPBC2A9.07C;SPBC4F6.12;SPAC19B12.02C;SPAC15A10.10;SPCC338.17C;SPAC23C4.13;SPCC1322.10;SPAC3H5.06C;SPAC821.09;SPAC3F10.15C;SPBC660.13C;SPAC4A8.05C;SPAC644.05C;SPAC1705.03C;SPCC645.06C;SPAC24B11.11C;SPAC17H9.18C;SPBC14C8.07C;SPAC144.14;SPCC553.07C;SPCC553.12C;SPAC1006.08;SPAP14E8.02;SPAPYUG7.03C;SPBC31F10.17C;SPAC6G10.12C;SPBC651.04;SPBC660.14;SPAC694.06C;SPAC23C11.16;SPCC1…
Gene Expression		Cdc10 targets	Enriched	18 (18/100)	0.467380720545277 (24/5135)	6.08927e-24	SPCC338.17C;SPAC3H5.06C;SPBC660.13C;SPAC644.05C;SPAC17H9.18C;SPBC14C8.07C;SPCC553.07C;SPAP14E8.02;SPAC694.06C;SPBC660.14;SPBC428.18;SPAC1F7.05;SPCC290.04;SPBC1306.01C;SPBC21B10.13C;SPAPB2B4.03;SPAC17H9.19C;SPBC2F12.11C
Gene Expression		Sep1 targets	Enriched	10 (10/100)	0.272638753651412 (14/5135)	5.87452e-12	SPAC20G8.05C;SPAC19B12.02C;SPAC23C4.13;SPAC3F10.15C;SPAC4A8.05C;SPAC1705.03C;SPAC1006.08;SPAC6G10.12C;SPAC23C11.16;SPAC821.08C
Gene Expression		Cell Cycle Cluster 1	Enriched	15 (15/100)	1.81110029211295 (93/5135)	1.8322e-07	SPAC20G8.05C;SPBC4F6.12;SPAC19B12.02C;SPAC15A10.10;SPAC23C4.13;SPAC3F10.15C;SPAC4A8.05C;SPAC644.05C;SPAC1705.03C;SPAC24B11.11C;SPAC1006.08;SPBC660.14;SPAC23C11.16;SPAC824.04;SPAC821.08C
Gene Expression		S phase module	Enriched	6 (6/100)	0.389483933787731 (20/5135)	0.000500757	SPCC338.17C;SPBC660.13C;SPAC144.14;SPAP14E8.02;SPBC660.12C;SPBC21B10.13C
Phenotypes (FYPO)	FYPO:0002737	abnormal mitotic cell cycle process	Enriched	30 (30/100)	8.58812074001947 (441/5135)	3.84357e-07	SPAC20G8.05C;SPBC2A9.07C;SPBC4F6.12;SPCC338.17C;SPCC576.10C;SPAC3H5.06C;SPAC644.12;SPBP8B7.02;SPBC660.13C;SPAC4A8.05C;SPAC11D3.07C;SPAC24B11.11C;SPBC14C8.07C;SPCC553.07C;SPAC1006.08;SPAC6G10.12C;SPBC660.14;SPAC694.06C;SPAC23C11.16;SPBC428.18;SPAC1F7.05;SPCC290.04;SPAC14C4.09;SPBC887.03C;SPBC14C8.01C;SPAC1F12.07;SPBC21B10.13C;SPAPB2B4.03;SPAC17H9.19C;SPAC3G9.04
Phenotypes (FYPO)	FYPO:0000032	abnormal cytokinesis	Enriched	21 (21/100)	4.26484907497566 (219/5135)	5.26438e-07	SPAC20G8.05C;SPBC4F6.12;SPAC3H5.06C;SPAC644.12;SPBP8B7.02;SPBC660.13C;SPAC4A8.05C;SPAC11D3.07C;SPAC24B11.11C;SPBC14C8.07C;SPAC1006.08;SPAC6G10.12C;SPAC23C11.16;SPAC1F7.05;SPCC290.04;SPAC14C4.09;SPBC887.03C;SPBC14C8.01C;SPAC1F12.07;SPBC21B10.13C;SPAC3G9.04
Phenotypes (FYPO)	FYPO:0000117	abnormal septation	Enriched	18 (18/100)	3.05744888023369 (157/5135)	5.26438e-07	SPAC20G8.05C;SPBC4F6.12;SPAC3H5.06C;SPAC644.12;SPBP8B7.02;SPBC660.13C;SPAC4A8.05C;SPAC11D3.07C;SPAC24B11.11C;SPBC14C8.07C;SPAC23C11.16;SPAC1F7.05;SPCC290.04;SPBC887.03C;SPBC14C8.01C;SPAC1F12.07;SPBC21B10.13C;SPAC3G9.04
Phenotypes (FYPO)	FYPO:0000186	abnormal cell division	Enriched	28 (28/100)	7.71178188899708 (396/5135)	5.26438e-07	SPAC20G8.05C;SPBC2A9.07C;SPBC4F6.12;SPCC338.17C;SPCC576.10C;SPAC3H5.06C;SPAC644.12;SPBP8B7.02;SPBC660.13C;SPAC4A8.05C;SPAC11D3.07C;SPAC24B11.11C;SPBC14C8.07C;SPAC1006.08;SPAC6G10.12C;SPBC660.14;SPAC694.06C;SPAC23C11.16;SPBC428.18;SPAC1F7.05;SPCC290.04;SPAC14C4.09;SPBC887.03C;SPBC14C8.01C;SPAC1F12.07;SPBC21B10.13C;SPAC17H9.19C;SPAC3G9.04
Phenotypes (FYPO)	FYPO:0001354	abnormal cellular component assembly during vegetative growth	Enriched	20 (20/100)	4.26484907497566 (219/5135)	2.52645e-06	SPAC20G8.05C;SPBC2A9.07C;SPBC4F6.12;SPCC576.10C;SPAC3H5.06C;SPAC644.12;SPBP8B7.02;SPBC660.13C;SPAC4A8.05C;SPAC11D3.07C;SPAC24B11.11C;SPBC14C8.07C;SPAC23C11.16;SPAC1F7.05;SPCC290.04;SPBC887.03C;SPBC14C8.01C;SPAC1F12.07;SPBC21B10.13C;SPAC3G9.04
Phenotypes (FYPO)	FYPO:0000336	abnormal cellular component assembly	Enriched	21 (21/100)	5.25803310613437 (270/5135)	1.42853e-05	SPAC20G8.05C;SPBC2A9.07C;SPBC4F6.12;SPCC576.10C;SPAC3H5.06C;SPAC644.12;SPBP8B7.02;SPBC660.13C;SPAC4A8.05C;SPAC11D3.07C;SPAC24B11.11C;SPBC14C8.07C;SPAC23C11.16;SPAC1F7.05;SPCC290.04;SPBC887.03C;SPBC14C8.01C;SPAC1F12.07;SPBC21B10.13C;SPAC17H9.19C;SPAC3G9.04
Phenotypes (FYPO)	FYPO:0002734	abnormal cell cycle process	Enriched	35 (35/100)	13.4956183057449 (693/5135)	1.42853e-05	SPAC20G8.05C;SPBC2A9.07C;SPBC4F6.12;SPAC15A10.10;SPCC338.17C;SPCC576.10C;SPAC3H5.06C;SPAC644.12;SPBP8B7.02;SPBC660.13C;SPAC4A8.05C;SPAC11D3.07C;SPAC24B11.11C;SPAC1F8.02C;SPBC14C8.07C;SPCC553.07C;SPAC1006.08;SPAC6G10.12C;SPBC660.14;SPAC694.06C;SPAC23C11.16;SPBC428.18;SPAC1F7.05;SPCC290.04;SPAC14C4.09;SPBC887.03C;SPAC821.08C;SPBC14C8.01C;SPAC1F12.07;SPBC21B10.13C;SPAPB2B4.03;SPCC1020.10;SPAC17H9.19…
Phenotypes (FYPO)	FYPO:0000145	regulation phenotype	Enriched	25 (25/100)	7.90652385589094 (406/5135)	5.64689e-05	SPAC20G8.05C;SPBC2A9.07C;SPCC338.17C;SPCC576.10C;SPAC3H5.06C;SPAC1851.03;SPAC644.12;SPBC660.13C;SPAC24B11.11C;SPAC1F8.02C;SPBC14C8.07C;SPCC553.07C;SPAC694.06C;SPBC660.14;SPAC23C11.16;SPBC428.18;SPAC1F7.05;SPCC290.04;SPBC887.03C;SPBC14C8.01C;SPBC21B10.13C;SPAPB2B4.03;SPCC1020.10;SPAC17H9.19C;SPBC2F12.11C
Phenotypes (FYPO)	FYPO:0001334	regulation phenotype during vegetative growth	Enriched	23 (23/100)	6.87439143135346 (353/5135)	6.88809e-05	SPAC20G8.05C;SPBC2A9.07C;SPCC338.17C;SPCC576.10C;SPAC3H5.06C;SPAC1851.03;SPAC644.12;SPBC660.13C;SPAC24B11.11C;SPAC1F8.02C;SPBC14C8.07C;SPCC553.07C;SPAC694.06C;SPBC660.14;SPAC23C11.16;SPBC428.18;SPAC1F7.05;SPCC290.04;SPBC887.03C;SPBC14C8.01C;SPBC21B10.13C;SPCC1020.10;SPBC2F12.11C
Phenotypes (FYPO)	FYPO:0000148	abnormal regulation of mitotic cell cycle	Enriched	15 (15/100)	3.52482960077897 (181/5135)	0.000543828	SPAC20G8.05C;SPBC2A9.07C;SPCC338.17C;SPAC3H5.06C;SPAC644.12;SPBC14C8.07C;SPCC553.07C;SPAC694.06C;SPAC23C11.16;SPBC428.18;SPAC1F7.05;SPBC887.03C;SPBC14C8.01C;SPCC1020.10;SPBC2F12.11C
Phenotypes (FYPO)	FYPO:0000059	abnormal mitotic cell cycle	Enriched	36 (36/100)	16.5141187925998 (848/5135)	0.000558799	SPAC20G8.05C;SPBC2A9.07C;SPBC4F6.12;SPAC17G8.03C;SPCC338.17C;SPCC576.10C;SPAC3H5.06C;SPAC644.12;SPBP8B7.02;SPBC660.13C;SPAC4A8.05C;SPAC644.05C;SPAC11D3.07C;SPAC24B11.11C;SPBC14C8.07C;SPCC553.07C;SPAC1006.08;SPAPYUG7.03C;SPAC6G10.12C;SPAC694.06C;SPBC660.14;SPAC23C11.16;SPBC428.18;SPAC1F7.05;SPCC290.04;SPAC17A5.14;SPAC14C4.09;SPBC887.03C;SPBC14C8.01C;SPAC1F12.07;SPBC21B10.13C;SPAPB2B4.03;SPCC1020.1…
Phenotypes (FYPO)	FYPO:0000407	abnormally arrested cell cycle progression	Enriched	13 (13/100)	2.66796494644596 (137/5135)	0.000579307	SPAC20G8.05C;SPBC2A9.07C;SPCC338.17C;SPAC3H5.06C;SPAC644.12;SPBC14C8.07C;SPAC23C11.16;SPBC428.18;SPAC1F7.05;SPBC887.03C;SPCC1020.10;SPAC17H9.19C;SPBC2F12.11C
Phenotypes (FYPO)	FYPO:0000949	aseptate	Enriched	9 (9/100)	1.20740019474197 (62/5135)	0.000677403	SPAC20G8.05C;SPAC3H5.06C;SPAC644.12;SPAC24B11.11C;SPBC14C8.07C;SPAC23C11.16;SPAC1F7.05;SPBC14C8.01C;SPAC1F12.07
Phenotypes (FYPO)	FYPO:0002044	abolished premeiotic DNA replication	Enriched	5 (5/100)	0.253164556962025 (13/5135)	0.000750629	SPAC3H5.06C;SPAC644.12;SPBC660.13C;SPAC1F7.05;SPAC17H9.19C
Phenotypes (FYPO)	FYPO:0000502	abnormally arrested mitotic cell cycle progression	Enriched	12 (12/100)	2.49269717624148 (128/5135)	0.00140717	SPAC20G8.05C;SPBC2A9.07C;SPCC338.17C;SPAC3H5.06C;SPAC644.12;SPBC14C8.07C;SPAC23C11.16;SPBC428.18;SPAC1F7.05;SPBC887.03C;SPCC1020.10;SPBC2F12.11C
Phenotypes (FYPO)	FYPO:0000272	abolished septum formation	Enriched	9 (9/100)	1.34371957156767 (69/5135)	0.00147116	SPAC20G8.05C;SPAC3H5.06C;SPAC644.12;SPAC24B11.11C;SPBC14C8.07C;SPAC23C11.16;SPAC1F7.05;SPBC14C8.01C;SPAC1F12.07
Phenotypes (FYPO)	FYPO:0000417	abolished cytokinesis	Enriched	9 (9/100)	1.38266796494645 (71/5135)	0.00181351	SPAC20G8.05C;SPAC3H5.06C;SPAC644.12;SPAC24B11.11C;SPBC14C8.07C;SPAC23C11.16;SPAC1F7.05;SPBC14C8.01C;SPAC1F12.07
Phenotypes (FYPO)	FYPO:0000011	abnormal cell cycle	Enriched	39 (39/100)	20.2336903602726 (1039/5135)	0.00224908	SPAC20G8.05C;SPBC2A9.07C;SPBC4F6.12;SPAC15A10.10;SPAC17G8.03C;SPCC338.17C;SPCC576.10C;SPAC3H5.06C;SPAC644.12;SPBP8B7.02;SPBC660.13C;SPAC4A8.05C;SPAC644.05C;SPAC11D3.07C;SPAC24B11.11C;SPAC1F8.02C;SPBC14C8.07C;SPCC553.07C;SPAC1006.08;SPAPYUG7.03C;SPAC6G10.12C;SPBC660.14;SPAC694.06C;SPAC23C11.16;SPBC428.18;SPAC1F7.05;SPCC290.04;SPAC17A5.14;SPAC14C4.09;SPBC887.03C;SPAC821.08C;SPBC14C8.01C;SPAC1F12.07…
Phenotypes (FYPO)	FYPO:0000061	multinucleate vegetative cell	Enriched	8 (8/100)	1.12950340798442 (58/5135)	0.00224908	SPAC20G8.05C;SPBC4F6.12;SPAC4A8.05C;SPAC24B11.11C;SPAC1006.08;SPAC23C11.16;SPBC428.18;SPBC887.03C
Phenotypes (FYPO)	FYPO:0000164	abnormal cell separation after cytokinesis	Enriched	10 (10/100)	1.85004868549172 (95/5135)	0.00224908	SPAC20G8.05C;SPAC3H5.06C;SPAC644.12;SPBC14C8.07C;SPAC6G10.12C;SPAC23C11.16;SPAC1F7.05;SPAC14C4.09;SPBC14C8.01C;SPAC1F12.07
Phenotypes (FYPO)	FYPO:0000950	elongated aseptate cell	Enriched	8 (8/100)	1.12950340798442 (58/5135)	0.00224908	SPAC20G8.05C;SPAC3H5.06C;SPAC644.12;SPAC24B11.11C;SPBC14C8.07C;SPAC23C11.16;SPAC1F7.05;SPAC1F12.07
Phenotypes (FYPO)	FYPO:0001024	cell cycle arrest phenotype	Enriched	14 (14/100)	3.64167478091529 (187/5135)	0.00224908	SPAC20G8.05C;SPBC2A9.07C;SPCC338.17C;SPAC3H5.06C;SPAC644.12;SPBC14C8.07C;SPAC23C11.16;SPBC428.18;SPAC1F7.05;SPBC887.03C;SPAPB2B4.03;SPCC1020.10;SPAC17H9.19C;SPBC2F12.11C
Phenotypes (FYPO)	FYPO:0001331	cellular process phenotype during vegetative growth	Enriched	43 (43/100)	23.3885102239533 (1201/5135)	0.00224908	SPAC20G8.05C;SPBC2A9.07C;SPBC4F6.12;SPAC17G8.03C;SPCC338.17C;SPCC576.10C;SPAC3H5.06C;SPAC1851.03;SPAC644.12;SPBP8B7.02;SPAC3F10.15C;SPBC660.13C;SPAC222.07C;SPAC4A8.05C;SPAC11D3.07C;SPCC645.06C;SPAC24B11.11C;SPAC1F8.02C;SPBC14C8.07C;SPCC553.07C;SPAC1006.08;SPAC6G10.12C;SPBC660.14;SPAC694.06C;SPAC23C11.16;SPBC428.18;SPAC1F7.05;SPCC290.04;SPAC824.04;SPAC17A5.14;SPAC14C4.09;SPBC887.03C;SPAC821.08C;SP…
Phenotypes (FYPO)	FYPO:0003341	multinucleate	Enriched	8 (8/100)	1.12950340798442 (58/5135)	0.00224908	SPAC20G8.05C;SPBC4F6.12;SPAC4A8.05C;SPAC24B11.11C;SPAC1006.08;SPAC23C11.16;SPBC428.18;SPBC887.03C
Phenotypes (FYPO)	FYPO:0000625	abnormal premeiotic DNA replication	Enriched	5 (5/100)	0.350535540408958 (18/5135)	0.00279389	SPAC3H5.06C;SPAC644.12;SPBC660.13C;SPAC1F7.05;SPAC17H9.19C
Phenotypes (FYPO)	FYPO:0001353	abnormal cellular component organization during vegetative growth	Enriched	30 (30/100)	13.8656280428432 (712/5135)	0.00366462	SPAC20G8.05C;SPBC2A9.07C;SPBC4F6.12;SPCC338.17C;SPCC576.10C;SPAC3H5.06C;SPAC644.12;SPBP8B7.02;SPBC660.13C;SPAC4A8.05C;SPAC11D3.07C;SPAC24B11.11C;SPBC14C8.07C;SPAC6G10.12C;SPBC660.14;SPAC694.06C;SPAC23C11.16;SPBC428.18;SPAC1F7.05;SPCC290.04;SPAC17A5.14;SPAC14C4.09;SPBC887.03C;SPBC14C8.01C;SPAC1F12.07;SPBC3H7.07C;SPBC21B10.13C;SPAC17H9.19C;SPBC2F12.11C;SPAC3G9.04
Phenotypes (FYPO)	FYPO:0000631	cell cycle phenotype	Enriched	39 (39/100)	20.5647517039922 (1056/5135)	0.00368344	SPAC20G8.05C;SPBC2A9.07C;SPBC4F6.12;SPAC15A10.10;SPAC17G8.03C;SPCC338.17C;SPCC576.10C;SPAC3H5.06C;SPAC644.12;SPBP8B7.02;SPBC660.13C;SPAC4A8.05C;SPAC644.05C;SPAC11D3.07C;SPAC24B11.11C;SPAC1F8.02C;SPBC14C8.07C;SPCC553.07C;SPAC1006.08;SPAPYUG7.03C;SPAC6G10.12C;SPBC660.14;SPAC694.06C;SPAC23C11.16;SPBC428.18;SPAC1F7.05;SPCC290.04;SPAC17A5.14;SPAC14C4.09;SPBC887.03C;SPAC821.08C;SPBC14C8.01C;SPAC1F12.07…
Phenotypes (FYPO)	FYPO:0000337	abnormal mitosis	Enriched	15 (15/100)	4.42064264849075 (227/5135)	0.00389193	SPBC2A9.07C;SPCC338.17C;SPCC576.10C;SPAC3H5.06C;SPAC644.12;SPBC660.13C;SPAC24B11.11C;SPBC14C8.07C;SPBC660.14;SPAC694.06C;SPAC23C11.16;SPBC428.18;SPCC290.04;SPBC14C8.01C;SPAC17H9.19C
Phenotypes (FYPO)	FYPO:0001880	abolished protein localization to cell division site	Enriched	6 (6/100)	0.62317429406037 (32/5135)	0.00402138	SPAC20G8.05C;SPBC4F6.12;SPBP8B7.02;SPAC4A8.05C;SPAC24B11.11C;SPAC23C11.16
Phenotypes (FYPO)	FYPO:0001401	abnormal protein localization to cell division site	Enriched	7 (7/100)	0.954235637779941 (49/5135)	0.00528847	SPAC20G8.05C;SPBC4F6.12;SPBP8B7.02;SPAC4A8.05C;SPCC645.06C;SPAC24B11.11C;SPAC23C11.16
Phenotypes (FYPO)	FYPO:0000217	abnormal DNA replication	Enriched	6 (6/100)	0.68159688412853 (35/5135)	0.00638834	SPBC2A9.07C;SPAC3H5.06C;SPAC644.12;SPBC660.13C;SPAC1F7.05;SPAC17H9.19C
Phenotypes (FYPO)	FYPO:0003931	inviable aseptate vegetative cell	Enriched	7 (7/100)	0.993184031158715 (51/5135)	0.00642808	SPAC20G8.05C;SPAC3H5.06C;SPAC644.12;SPBC14C8.07C;SPAC23C11.16;SPAC1F7.05;SPBC14C8.01C
Phenotypes (FYPO)	FYPO:0000650	increased septation index	Enriched	7 (7/100)	1.0126582278481 (52/5135)	0.00718676	SPAC6F12.12;SPBC4F6.12;SPAC3H5.06C;SPAC4A8.05C;SPCC645.06C;SPBC14C8.07C;SPBC887.03C
Phenotypes (FYPO)	FYPO:0002561	abolished protein localization to actomyosin contractile ring	Enriched	4 (4/100)	0.233690360272639 (12/5135)	0.00748688	SPAC20G8.05C;SPBC4F6.12;SPBP8B7.02;SPAC4A8.05C
Phenotypes (FYPO)	FYPO:0000141	abnormal mitotic sister chromatid segregation	Enriched	14 (14/100)	4.22590068159688 (217/5135)	0.00823366	SPBC2A9.07C;SPCC338.17C;SPCC576.10C;SPAC3H5.06C;SPAC644.12;SPBC660.13C;SPBC14C8.07C;SPBC660.14;SPAC694.06C;SPAC23C11.16;SPBC428.18;SPCC290.04;SPBC14C8.01C;SPAC17H9.19C
Phenotypes (FYPO)	FYPO:0003165	cut	Enriched	10 (10/100)	2.23953261927945 (115/5135)	0.00831105	SPBC2A9.07C;SPAC3H5.06C;SPBC660.13C;SPBC14C8.07C;SPBC660.14;SPAC694.06C;SPAC23C11.16;SPBC428.18;SPBC14C8.01C;SPAC17H9.19C
Phenotypes (FYPO)	FYPO:0004040	mitotic cell cycle arrest phenotype	Enriched	11 (11/100)	2.70691333982473 (139/5135)	0.00832302	SPAC20G8.05C;SPBC2A9.07C;SPCC338.17C;SPAC3H5.06C;SPAC644.12;SPBC14C8.07C;SPBC428.18;SPAC1F7.05;SPBC887.03C;SPAPB2B4.03;SPBC2F12.11C
Phenotypes (FYPO)	FYPO:0000334	cellular component organization phenotype	Enriched	32 (32/100)	16.1441090555015 (829/5135)	0.00960102	SPAC20G8.05C;SPBC2A9.07C;SPBC4F6.12;SPAC15A10.10;SPCC338.17C;SPCC576.10C;SPAC3H5.06C;SPAC644.12;SPBP8B7.02;SPBC660.13C;SPAC4A8.05C;SPAC11D3.07C;SPAC24B11.11C;SPAC1F8.02C;SPBC14C8.07C;SPAC6G10.12C;SPBC660.14;SPAC694.06C;SPAC23C11.16;SPBC428.18;SPAC1F7.05;SPCC290.04;SPAC17A5.14;SPAC14C4.09;SPBC887.03C;SPBC14C8.01C;SPAC1F12.07;SPBC3H7.07C;SPBC21B10.13C;SPAC17H9.19C;SPBC2F12.11C;SPAC3G9.04
Phenotypes (FYPO)	FYPO:0000335	abnormal cellular component organization	Enriched	32 (32/100)	16.1441090555015 (829/5135)	0.00960102	SPAC20G8.05C;SPBC2A9.07C;SPBC4F6.12;SPAC15A10.10;SPCC338.17C;SPCC576.10C;SPAC3H5.06C;SPAC644.12;SPBP8B7.02;SPBC660.13C;SPAC4A8.05C;SPAC11D3.07C;SPAC24B11.11C;SPAC1F8.02C;SPBC14C8.07C;SPAC6G10.12C;SPBC660.14;SPAC694.06C;SPAC23C11.16;SPBC428.18;SPAC1F7.05;SPCC290.04;SPAC17A5.14;SPAC14C4.09;SPBC887.03C;SPBC14C8.01C;SPAC1F12.07;SPBC3H7.07C;SPBC21B10.13C;SPAC17H9.19C;SPBC2F12.11C;SPAC3G9.04
Protein Features		GPI anchor surface protein	Enriched	7 (7/100)	0.642648490749756 (33/5135)	0.000677403	SPAC19B12.02C;SPCC1322.10;SPAC821.09;SPAC1705.03C;SPAC1F8.02C;SPAPJ760.03C;SPAC19G12.16C
